# Supplementary material for: Trends in mortality rates of cutaneous melanoma in East Asian populations
Source: PeerJ. 2016 Dec 22;4:e2809. doi: 10.7717/peerj.2809 (PMC5182992; doi:10.7717/peerj.2809)
Supplement: Supplemental Information 3 [file peerj-04-2809-s003.xlsx]

## Sheet: raw data
country	sex	age	year	deaths	ASMR
S	M	D	2014	16	0.54			A:0~29
S	F	D	2014	5	0.17			B:30~59
S	F	C	2014	3	0.82			C:60~85+
S	M	C	2014	10	3.19			D:all age
S	M	B	2014	6	0.58			S: Singapore
S	F	B	2014	2	0.23			J:Japan
S	F	A	2014	0	0			K:Republic of Korea
S	M	A	2014	0	0			H:China Hong Kong
J	M	C	2013	266	1.17			M:male
J	F	C	2013	230	0.68			F:female
J	F	B	2013	41	0.16			ASMR:age standardized mortality rate
J	M	B	2013	61	0.23
J	M	A	2013	1	0
J	F	A	2013	5	0.02
J	F	D	2013	276	0.14
J	M	D	2013	328	0.21
K	M	C	2013	86	2.12
K	F	C	2013	80	1.36
K	F	B	2013	33	0.25
K	M	B	2013	59	0.46
K	F	A	2013	2	0.02
K	M	A	2013	2	0.02
K	M	D	2013	147	0.4
K	F	D	2013	115	0.24
S	M	D	2013	15	0.54
S	F	D	2013	6	0.15
S	F	C	2013	6	1.36
S	M	C	2013	14	4.59
S	M	B	2013	1	0.11
S	F	B	2013	0	0
S	F	A	2013	0	0
S	M	A	2013	0	0
H	M	D	2013	19	0.33
H	F	D	2013	25	0.37
H	F	A	2013	0	0
H	M	A	2013	0	0
H	M	B	2013	7	0.45
H	F	B	2013	9	0.43
H	F	C	2013	16	2.05
H	M	C	2013	12	1.62
J	M	C	2012	272	1.26
J	F	C	2012	254	0.78
J	F	B	2012	64	0.24
J	M	B	2012	54	0.2
J	M	A	2012	4	0.02
J	F	A	2012	4	0.02
J	F	D	2012	322	0.17
J	M	D	2012	330	0.22
K	M	C	2012	82	2.19
K	F	C	2012	78	1.32
K	F	B	2012	38	0.3
K	M	B	2012	43	0.34
K	F	A	2012	1	0.01
K	M	A	2012	1	0.01
K	M	D	2012	126	0.36
K	F	D	2012	117	0.25
S	M	D	2012	8	0.3
S	F	D	2012	7	0.22
S	F	C	2012	2	0.49
S	M	C	2012	5	1.91
S	M	B	2012	3	0.27
S	F	B	2012	5	0.49
S	F	A	2012	0	0
S	M	A	2012	0	0
H	M	D	2012	22	0.35
H	F	D	2012	20	0.24
H	F	A	2012	0	0
H	M	A	2012	0	0
H	M	B	2012	5	0.27
H	F	B	2012	8	0.4
H	F	C	2012	12	0.98
H	M	C	2012	17	2.41
J	M	C	2011	269	1.35
J	F	C	2011	264	0.88
J	F	B	2011	49	0.18
J	M	B	2011	63	0.23
J	M	A	2011	0	0
J	F	A	2011	4	0.02
J	F	D	2011	317	0.17
J	M	D	2011	332	0.22
K	M	C	2011	73	2.06
K	F	C	2011	76	1.39
K	F	B	2011	31	0.25
K	M	B	2011	36	0.3
K	F	A	2011	0	0
K	M	A	2011	1	0.01
K	M	D	2011	110	0.33
K	F	D	2011	107	0.24
S	M	D	2011	4	0.15
S	F	D	2011	6	0.17
S	F	C	2011	5	1.23
S	M	C	2011	3	1.05
S	M	B	2011	1	0.1
S	F	B	2011	1	0.09
S	F	A	2011	0	0
S	M	A	2011	0	0
H	M	D	2011	15	0.23
H	F	D	2011	16	0.18
H	F	A	2011	0	0
H	M	A	2011	0	0
H	M	B	2011	5	0.27
H	F	B	2011	4	0.2
H	F	C	2011	12	1.03
H	M	C	2011	10	1.32
J	M	C	2010	251	1.27
J	F	C	2010	247	0.87
J	F	B	2010	62	0.23
J	M	B	2010	62	0.23
J	M	A	2010	3	0.01
J	F	A	2010	1	0
J	F	D	2010	310	0.17
J	M	D	2010	316	0.22
K	M	C	2010	71	2.15
K	F	C	2010	60	1.22
K	F	B	2010	29	0.24
K	M	B	2010	38	0.32
K	F	A	2010	4	0.04
K	M	A	2010	1	0.01
K	M	D	2010	110	0.35
K	F	D	2010	93	0.24
S	M	D	2010	6	0.24
S	F	D	2010	10	0.38
S	F	C	2010	8	2.84
S	M	C	2010	3	1.04
S	M	B	2010	2	0.2
S	F	B	2010	2	0.22
S	F	A	2010	0	0
S	M	A	2010	1	0.11
H	M	D	2010	21	0.33
H	F	D	2010	20	0.26
H	F	A	2010	0	0
H	M	A	2010	0	0
H	M	B	2010	5	0.28
H	F	B	2010	9	0.47
H	F	C	2010	11	0.97
H	M	C	2010	16	2.15
J	M	C	2009	216	1.16
J	F	C	2009	217	0.65
J	F	B	2009	58	0.23
J	M	B	2009	58	0.21
J	M	A	2009	3	0.01
J	F	A	2009	6	0.02
J	F	D	2009	281	0.16
J	M	D	2009	277	0.2
K	M	C	2009	74	2.33
K	F	C	2009	80	1.71
K	F	B	2009	33	0.29
K	M	B	2009	46	0.4
K	F	A	2009	1	0.01
K	M	A	2009	1	0.01
K	M	D	2009	121	0.39
K	F	D	2009	114	0.29
S	M	D	2009	4	0.18
S	F	D	2009	5	0.17
S	F	C	2009	1	0.26
S	M	C	2009	3	1.21
S	M	B	2009	1	0.13
S	F	B	2009	4	0.43
S	F	A	2009	0	0
S	M	A	2009	0	0
H	M	D	2009	21	0.37
H	F	D	2009	24	0.33
H	F	A	2009	0	0
H	M	A	2009	0	0
H	M	B	2009	8	0.41
H	F	B	2009	9	0.46
H	F	C	2009	15	1.64
H	M	C	2009	13	2.16
J	M	C	2008	236	1.28
J	F	C	2008	223	0.8
J	F	B	2008	64	0.23
J	M	B	2008	71	0.24
J	M	A	2008	7	0.03
J	F	A	2008	3	0.01
J	F	D	2008	290	0.17
J	M	D	2008	314	0.24
K	M	C	2008	64	2.14
K	F	C	2008	56	1.2
K	F	B	2008	31	0.28
K	M	B	2008	55	0.49
K	F	A	2008	1	0.01
K	M	A	2008	1	0.01
K	M	D	2008	120	0.4
K	F	D	2008	88	0.23
S	M	D	2008	4	0.2
S	F	D	2008	15	0.55
S	F	C	2008	10	3.29
S	M	C	2008	4	1.8
S	M	B	2008	0	0
S	F	B	2008	5	0.56
S	F	A	2008	0	0
S	M	A	2008	0	0
H	M	D	2008	18	0.31
H	F	D	2008	11	0.18
H	F	A	2008	0	0
H	M	A	2008	0	0
H	M	B	2008	9	0.51
H	F	B	2008	3	0.15
H	F	C	2008	8	1.2
H	M	C	2008	9	1.25
J	M	C	2007	230	1.26
J	F	C	2007	215	0.82
J	F	B	2007	61	0.22
J	M	B	2007	67	0.23
J	M	A	2007	2	0.01
J	F	A	2007	3	0.01
J	F	D	2007	279	0.17
J	M	D	2007	299	0.22
K	M	C	2007	81	2.82
K	F	C	2007	58	1.3
K	F	B	2007	23	0.21
K	M	B	2007	29	0.27
K	F	A	2007	0	0
K	M	A	2007	2	0.01
K	M	D	2007	112	0.41
K	F	D	2007	81	0.21
S	M	D	2007	2	0.07
S	F	D	2007	4	0.17
S	F	C	2007	3	1.26
S	M	C	2007	0	0
S	M	B	2007	2	0.22
S	F	B	2007	1	0.11
S	F	A	2007	0	0
S	M	A	2007	0	0
H	M	D	2007	16	0.27
H	F	D	2007	17	0.27
H	F	A	2007	1	0.06
H	M	A	2007	0	0
H	M	B	2007	6	0.33
H	F	B	2007	3	0.16
H	F	C	2007	13	1.64
H	M	C	2007	10	1.52
J	M	C	2006	223	1.3
J	F	C	2006	198	0.8
J	F	B	2006	65	0.21
J	M	B	2006	60	0.21
J	M	A	2006	2	0.01
J	F	A	2006	10	0.04
J	F	D	2006	273	0.18
J	M	D	2006	285	0.21
K	M	C	2006	65	2.22
K	F	C	2006	57	1.36
K	F	B	2006	25	0.23
K	M	B	2006	40	0.38
K	F	A	2006	6	0.06
K	M	A	2006	2	0.02
K	M	D	2006	107	0.38
K	F	D	2006	88	0.26
S	M	D	2006	6	0.33
S	F	D	2006	5	0.21
S	F	C	2006	3	1.25
S	M	C	2006	5	2.68
S	M	B	2006	1	0.12
S	F	B	2006	2	0.22
S	F	A	2006	0	0
S	M	A	2006	0	0
H	M	D	2006	13	0.27
H	F	D	2006	14	0.24
H	F	A	2006	0	0
H	M	A	2006	1	0.06
H	M	B	2006	4	0.23
H	F	B	2006	6	0.33
H	F	C	2006	8	1.17
H	M	C	2006	8	1.47
J	M	C	2005	212	1.27
J	F	C	2005	188	0.78
J	F	B	2005	67	0.23
J	M	B	2005	63	0.22
J	M	A	2005	6	0.02
J	F	A	2005	3	0.01
J	F	D	2005	258	0.17
J	M	D	2005	281	0.22
K	M	C	2005	54	2.02
K	F	C	2005	52	1.27
K	F	B	2005	32	0.31
K	M	B	2005	28	0.27
K	F	A	2005	4	0.04
K	M	A	2005	2	0.02
K	M	D	2005	84	0.32
K	F	D	2005	88	0.26
S	M	D	2005	3	0.19
S	F	D	2005	7	0.29
S	F	C	2005	3	1.22
S	M	C	2005	3	1.72
S	M	B	2005	0	0
S	F	B	2005	4	0.47
S	F	A	2005	0	0
S	M	A	2005	0	0
H	M	D	2005	17	0.31
H	F	D	2005	14	0.25
H	F	A	2005	0	0
H	M	A	2005	0	0
H	M	B	2005	6	0.35
H	F	B	2005	5	0.28
H	F	C	2005	9	1.41
H	M	C	2005	11	1.74
J	M	C	2004	200	1.23
J	F	C	2004	178	0.7
J	F	B	2004	62	0.21
J	M	B	2004	69	0.24
J	M	A	2004	3	0.01
J	F	A	2004	3	0.02
J	F	D	2004	243	0.15
J	M	D	2004	272	0.22
K	M	D	2004	61	0.24
K	F	D	2004	78	0.23
K	F	A	2004	0	0
K	M	A	2004	0	0
K	M	B	2004	30	0.3
K	F	B	2004	23	0.23
K	F	C	2004	55	1.45
K	M	C	2004	31	1.25
S	M	D	2004	8	0.38
S	F	D	2004	7	0.27
S	F	C	2004	4	1.37
S	M	C	2004	5	2.37
S	M	B	2004	3	0.36
S	F	B	2004	3	0.35
S	F	A	2004	0	0
S	M	A	2004	0	0
H	M	D	2004	17	0.31
H	F	D	2004	16	0.28
H	F	A	2004	0	0
H	M	A	2004	0	0
H	M	B	2004	8	0.48
H	F	B	2004	8	0.48
H	F	C	2004	8	1.09
H	M	C	2004	9	1.43
J	M	C	2003	178	1.22
J	F	C	2003	153	0.66
J	F	B	2003	60	0.21
J	M	B	2003	78	0.27
J	M	A	2003	1	0
J	F	A	2003	5	0.02
J	F	D	2003	218	0.15
J	M	D	2003	257	0.22
K	M	D	2003	66	0.26
K	F	D	2003	58	0.19
K	F	A	2003	3	0.02
K	M	A	2003	4	0.03
K	M	B	2003	33	0.34
K	F	B	2003	28	0.28
K	F	C	2003	27	0.76
K	M	C	2003	29	1.2
S	M	D	2003	7	0.37
S	F	D	2003	4	0.21
S	F	C	2003	3	1.5
S	M	C	2003	2	1.16
S	M	B	2003	4	0.52
S	F	B	2003	1	0.13
S	F	A	2003	0	0
S	M	A	2003	1	0.13
H	M	D	2003	17	0.33
H	F	D	2003	16	0.3
H	F	A	2003	0	0
H	M	A	2003	0	0
H	M	B	2003	3	0.19
H	F	B	2003	6	0.38
H	F	C	2003	10	1.58
H	M	C	2003	14	2.42
J	M	C	2002	168	1.12
J	F	C	2002	166	0.76
J	F	B	2002	54	0.19
J	M	B	2002	69	0.23
J	M	A	2002	8	0.03
J	F	A	2002	6	0.02
J	F	D	2002	226	0.16
J	M	D	2002	245	0.22
K	M	D	2002	49	0.2
K	F	D	2002	50	0.17
K	F	A	2002	0	0
K	M	A	2002	1	0.01
K	M	B	2002	19	0.2
K	F	B	2002	15	0.16
K	F	C	2002	35	1.03
K	M	C	2002	29	1.19
S	M	D	2002	2	0.08
S	F	D	2002	6	0.24
S	F	C	2002	2	0.65
S	M	C	2002	0	0
S	M	B	2002	2	0.24
S	F	B	2002	4	0.53
S	F	A	2002	0	0
S	M	A	2002	0	0
H	M	D	2002	19	0.41
H	F	D	2002	10	0.19
H	F	A	2002	0	0
H	M	A	2002	1	0.06
H	M	B	2002	6	0.37
H	F	B	2002	3	0.19
H	F	C	2002	7	1.2
H	M	C	2002	12	2.32
J	M	C	2001	166	1.17
J	F	C	2001	171	0.8
J	F	B	2001	71	0.24
J	M	B	2001	74	0.27
J	M	A	2001	12	0.05
J	F	A	2001	6	0.02
J	F	D	2001	248	0.18
J	M	D	2001	252	0.24
K	M	D	2001	49	0.2
K	F	D	2001	46	0.16
K	F	A	2001	6	0.05
K	M	A	2001	1	0.01
K	M	B	2001	24	0.25
K	F	B	2001	12	0.13
K	F	C	2001	28	0.81
K	M	C	2001	24	1.05
S	M	D	2001	7	0.42
S	F	D	2001	5	0.23
S	F	C	2001	3	1.34
S	M	C	2001	5	2.87
S	M	B	2001	2	0.33
S	F	B	2001	2	0.25
S	F	A	2001	0	0
S	M	A	2001	0	0
H	M	D	2001	12	0.26
H	F	D	2001	12	0.29
H	F	A	2001	1	0.15
H	M	A	2001	0	0
H	M	B	2001	4	0.25
H	F	B	2001	3	0.2
H	F	C	2001	8	1.24
H	M	C	2001	8	1.6
J	M	C	2000	176	1.29
J	F	C	2000	145	0.64
J	F	B	2000	54	0.2
J	M	B	2000	61	0.22
J	M	A	2000	7	0.02
J	F	A	2000	5	0.02
J	F	D	2000	204	0.14
J	M	D	2000	244	0.23
K	M	D	2000	60	0.26
K	F	D	2000	36	0.13
K	F	A	2000	2	0.01
K	M	A	2000	2	0.01
K	M	B	2000	30	0.33
K	F	B	2000	18	0.2
K	F	C	2000	16	0.51
K	M	C	2000	28	1.29
S	M	D	2000	4	0.27
S	F	D	2000	1	0.06
S	F	C	2000	1	0.59
S	M	C	2000	2	1.26
S	M	B	2000	2	0.39
S	F	B	2000	0	0
S	F	A	2000	0	0
S	M	A	2000	0	0
H	M	D	2000	6	0.15
H	F	D	2000	16	0.28
H	F	A	2000	0	0
H	M	A	2000	1	0.06
H	M	B	2000	2	0.16
H	F	B	2000	0	0
H	F	C	2000	16	2.51
H	M	C	2000	3	0.56
J	M	C	1999	144	1.07
J	F	C	1999	135	0.64
J	F	B	1999	51	0.18
J	M	B	1999	61	0.21
J	M	A	1999	4	0.01
J	F	A	1999	5	0.02
J	F	D	1999	191	0.14
J	M	D	1999	209	0.19
K	M	D	1999	39	0.17
K	F	D	1999	41	0.15
K	F	A	1999	4	0.03
K	M	A	1999	2	0.02
K	M	B	1999	22	0.26
K	F	B	1999	19	0.21
K	F	C	1999	18	0.55
K	M	C	1999	15	0.69
S	M	D	1999	2	0.11
S	F	D	1999	3	0.13
S	F	C	1999	1	0.42
S	M	C	1999	0	0
S	M	B	1999	2	0.33
S	F	B	1999	2	0.24
S	F	A	1999	0	0
S	M	A	1999	0	0
H	M	D	1999	22	0.53
H	F	D	1999	13	0.26
H	F	A	1999	1	0.05
H	M	A	1999	0	0
H	M	B	1999	9	0.68
H	F	B	1999	5	0.3
H	F	C	1999	7	1.2
H	M	C	1999	13	2.77
J	M	C	1998	143	1.11
J	F	C	1998	163	0.82
J	F	B	1998	55	0.2
J	M	B	1998	61	0.21
J	M	A	1998	5	0.02
J	F	A	1998	5	0.02
J	F	D	1998	223	0.17
J	M	D	1998	209	0.2
K	M	D	1998	51	0.23
K	F	D	1998	30	0.12
K	F	A	1998	3	0.02
K	M	A	1998	3	0.02
K	M	B	1998	30	0.36
K	F	B	1998	12	0.15
K	F	C	1998	15	0.55
K	M	C	1998	18	0.94
S	M	D	1998	3	0.17
S	F	D	1998	7	0.36
S	F	C	1998	4	1.87
S	M	C	1998	1	0.64
S	M	B	1998	2	0.31
S	F	B	1998	3	0.48
S	F	A	1998	0	0
S	M	A	1998	0	0
H	M	D	1998	13	0.29
H	F	D	1998	5	0.1
H	F	A	1998	0	0
H	M	A	1998	0	0
H	M	B	1998	4	0.31
H	F	B	1998	1	0.06
H	F	C	1998	4	0.77
H	M	C	1998	9	1.71
J	M	C	1997	153	1.26
J	F	C	1997	161	0.81
J	F	B	1997	46	0.16
J	M	B	1997	59	0.21
J	M	A	1997	9	0.03
J	F	A	1997	6	0.02
J	F	D	1997	213	0.16
J	M	D	1997	221	0.22
K	M	D	1997	37	0.19
K	F	D	1997	46	0.18
K	F	A	1997	1	0.01
K	M	A	1997	3	0.02
K	M	B	1997	16	0.19
K	F	B	1997	22	0.25
K	F	C	1997	23	0.81
K	M	C	1997	18	1.03
S	M	D	1997	2	0.15
S	F	D	1997	3	0.16
S	F	C	1997	0	0
S	M	C	1997	2	1.39
S	M	B	1997	0	0
S	F	B	1997	2	0.3
S	F	A	1997	1	0.11
S	M	A	1997	0	0
H	M	D	1997	17	0.45
H	F	D	1997	9	0.2
H	F	A	1997	0	0
H	M	A	1997	0	0
H	M	B	1997	6	0.51
H	F	B	1997	3	0.27
H	F	C	1997	6	1
H	M	C	1997	11	2.52
J	M	C	1996	140	1.2
J	F	C	1996	144	0.8
J	F	B	1996	61	0.22
J	M	B	1996	71	0.25
J	M	A	1996	6	0.02
J	F	A	1996	5	0.02
J	F	D	1996	210	0.17
J	M	D	1996	217	0.23
K	M	D	1996	53	0.27
K	F	D	1996	25	0.1
K	F	A	1996	1	0.01
K	M	A	1996	5	0.03
K	M	B	1996	28	0.34
K	F	B	1996	13	0.15
K	F	C	1996	11	0.4
K	M	C	1996	20	1.31
S	M	D	1996	8	0.48
S	F	D	1996	5	0.31
S	F	C	1996	2	1.01
S	M	C	1996	3	2.1
S	M	B	1996	4	0.56
S	F	B	1996	3	0.61
S	F	A	1996	0	0
S	M	A	1996	1	0.11
H	M	D	1996	12	0.33
H	F	D	1996	9	0.2
H	F	A	1996	0	0
H	M	A	1996	0	0
H	M	B	1996	3	0.25
H	F	B	1996	3	0.28
H	F	C	1996	6	0.97
H	M	C	1996	9	2.28
J	M	C	1995	153	1.32
J	F	C	1995	137	0.82
J	F	B	1995	67	0.23
J	M	B	1995	77	0.27
J	M	A	1995	4	0.01
J	F	A	1995	6	0.02
J	F	D	1995	210	0.18
J	M	D	1995	234	0.24
K	M	D	1995	33	0.16
K	F	D	1995	35	0.14
K	F	A	1995	5	0.03
K	M	A	1995	2	0.01
K	M	B	1995	22	0.28
K	F	B	1995	18	0.22
K	F	C	1995	12	0.48
K	M	C	1995	9	0.52
S	M	D	1995	7	0.49
S	F	D	1995	3	0.12
S	F	C	1995	2	0.69
S	M	C	1995	3	2.3
S	M	B	1995	4	0.73
S	F	B	1995	1	0.12
S	F	A	1995	0	0
S	M	A	1995	0	0
H	M	D	1995	14	0.41
H	F	D	1995	12	0.26
H	F	A	1995	0	0
H	M	A	1995	2	0.11
H	M	B	1995	3	0.27
H	F	B	1995	5	0.41
H	F	C	1995	7	1.15
H	M	C	1995	9	2.3
J	M	D	1994	178	0.19
J	F	D	1994	147	0.11
J	F	A	1994	2	0.01
J	M	A	1994	3	0.01
J	M	B	1994	54	0.19
J	F	B	1994	29	0.1
J	F	C	1994	116	0.67
J	M	C	1994	121	1.11
K	M	D	1994	30	0.16
K	F	D	1994	30	0.13
K	F	A	1994	3	0.03
K	M	A	1994	3	0.03
K	M	B	1994	17	0.23
K	F	B	1994	13	0.16
K	F	C	1994	14	0.57
K	M	C	1994	10	0.61
S	M	A	1994	1	0.11
S	F	A	1994	1	0.1
S	F	B	1994	1	0.12
S	M	B	1994	2	0.37
S	M	C	1994	2	1.16
S	F	C	1994	2	1.42
S	F	D	1994	4	0.25
S	M	D	1994	5	0.31
H	M	D	1994	15	0.44
H	F	D	1994	16	0.43
H	F	A	1994	0	0
H	M	A	1994	1	0.07
H	M	B	1994	3	0.25
H	F	B	1994	5	0.56
H	F	C	1994	11	2.22
H	M	C	1994	11	2.9
J	M	D	1993	193	0.21
J	F	D	1993	182	0.15
J	F	A	1993	3	0.01
J	M	A	1993	5	0.02
J	M	B	1993	59	0.22
J	F	B	1993	56	0.2
J	F	C	1993	123	0.77
J	M	C	1993	129	1.21
K	M	D	1993	31	0.18
K	F	D	1993	15	0.07
K	F	A	1993	0	0
K	M	A	1993	5	0.03
K	M	B	1993	15	0.2
K	F	B	1993	10	0.13
K	F	C	1993	5	0.21
K	M	C	1993	11	0.82
S	M	A	1993	1	0.15
S	F	A	1993	0	0
S	F	B	1993	3	0.61
S	M	B	1993	1	0.12
S	M	C	1993	4	2.93
S	F	C	1993	3	1.53
S	F	D	1993	6	0.37
S	M	D	1993	6	0.45
H	M	D	1993	15	0.44
H	F	D	1993	11	0.24
H	M	C	1993	8	2.19
H	F	C	1993	7	1.24
H	F	B	1993	4	0.31
H	M	B	1993	6	0.53
H	F	A	1993	0	0
H	M	A	1993	1	0.05
J	M	D	1992	197	0.22
J	F	D	1992	164	0.15
J	F	A	1992	3	0.01
J	M	A	1992	6	0.02
J	M	B	1992	68	0.24
J	F	B	1992	48	0.18
J	F	C	1992	113	0.75
J	M	C	1992	123	1.18
K	M	D	1992	34	0.2
K	F	D	1992	25	0.11
K	F	A	1992	3	0.02
K	M	A	1992	2	0.02
K	M	B	1992	16	0.22
K	F	B	1992	13	0.17
K	F	C	1992	9	0.37
K	M	C	1992	16	1.1
S	M	A	1992	0	0
S	F	A	1992	0	0
S	F	B	1992	1	0.12
S	M	B	1992	0	0
S	M	C	1992	4	2.91
S	F	C	1992	0	0
S	F	D	1992	1	0.04
S	M	D	1992	4	0.32
H	M	D	1992	13	0.37
H	F	D	1992	6	0.18
H	M	C	1992	5	1.22
H	F	C	1992	4	0.84
H	F	B	1992	2	0.28
H	M	B	1992	6	0.51
H	F	A	1992	0	0
H	M	A	1992	2	0.12
J	M	D	1991	170	0.19
J	F	D	1991	163	0.15
J	F	A	1991	2	0.01
J	M	A	1991	6	0.02
J	M	B	1991	61	0.22
J	F	B	1991	53	0.19
J	F	C	1991	108	0.75
J	M	C	1991	103	1
K	M	D	1991	20	0.12
K	F	D	1991	25	0.13
K	F	A	1991	2	0.01
K	M	A	1991	3	0.02
K	M	B	1991	7	0.09
K	F	B	1991	12	0.17
K	F	C	1991	11	0.57
K	M	C	1991	10	0.71
S	M	A	1991	0	0
S	F	A	1991	0	0
S	F	B	1991	2	0.29
S	M	B	1991	0	0
S	M	C	1991	2	2.16
S	F	C	1991	1	0.84
S	F	D	1991	3	0.19
S	M	D	1991	2	0.24
H	M	D	1991	10	0.3
H	F	D	1991	5	0.18
H	M	C	1991	5	1.29
H	F	C	1991	3	0.82
H	F	B	1991	2	0.29
H	M	B	1991	4	0.37
H	F	A	1991	0	0
H	M	A	1991	1	0.06
J	M	D	1990	191	0.23
J	F	D	1990	144	0.14
J	F	A	1990	2	0.01
J	M	A	1990	5	0.02
J	M	B	1990	68	0.25
J	F	B	1990	45	0.17
J	F	C	1990	97	0.7
J	M	C	1990	118	1.24
K	M	D	1990	19	0.11
K	F	D	1990	16	0.07
K	F	A	1990	0	0
K	M	A	1990	1	0.01
K	M	B	1990	12	0.17
K	F	B	1990	11	0.14
K	F	C	1990	5	0.26
K	M	C	1990	6	0.45
S	M	A	1990	0	0
S	F	A	1990	0	0
S	F	B	1990	0	0
S	M	B	1990	2	0.39
S	M	C	1990	2	1.81
S	F	C	1990	1	0.74
S	F	D	1990	1	0.08
S	M	D	1990	4	0.33
H	M	D	1990	6	0.18
H	F	D	1990	3	0.07
H	M	C	1990	5	1.39
H	F	C	1990	2	0.44
H	F	B	1990	1	0.08
H	M	B	1990	1	0.09
H	F	A	1990	0	0
H	M	A	1990	0	0
J	M	D	1989	173	0.21
J	F	D	1989	150	0.14
J	F	A	1989	7	0.02
J	M	A	1989	5	0.02
J	M	B	1989	62	0.23
J	F	B	1989	43	0.16
J	F	C	1989	100	0.72
J	M	C	1989	106	1.12
K	M	D	1989	9	0.05
K	F	D	1989	8	0.04
K	F	A	1989	0	0
K	M	A	1989	1	0.01
K	M	B	1989	6	0.1
K	F	B	1989	4	0.06
K	F	C	1989	4	0.2
K	M	C	1989	2	0.15
S	M	A	1989	0	0
S	F	A	1989	0	0
S	F	B	1989	2	0.41
S	M	B	1989	2	0.52
S	M	C	1989	1	0.92
S	F	C	1989	1	0.46
S	F	D	1989	3	0.19
S	M	D	1989	3	0.27
H	M	D	1989	4	0.14
H	F	D	1989	2	0.05
H	M	C	1989	2	0.61
H	F	C	1989	1	0.19
H	F	B	1989	1	0.1
H	M	B	1989	2	0.22
H	F	A	1989	0	0
H	M	A	1989	0	0
J	M	D	1988	171	0.21
J	F	D	1988	131	0.14
J	F	A	1988	6	0.02
J	M	A	1988	3	0.01
J	M	B	1988	69	0.26
J	F	B	1988	49	0.18
J	F	C	1988	76	0.59
J	M	C	1988	99	1.09
K	M	D	1988	5	0.04
K	F	D	1988	3	0.02
K	F	A	1988	0	0
K	M	A	1988	0	0
K	M	B	1988	2	0.03
K	F	B	1988	2	0.03
K	F	C	1988	1	0.05
K	M	C	1988	3	0.25
S	M	A	1988	0	0
S	F	A	1988	0	0
S	F	B	1988	0	0
S	M	B	1988	3	0.67
S	M	C	1988	2	1.59
S	F	C	1988	1	0.98
S	F	D	1988	1	0.11
S	M	D	1988	5	0.39
H	M	D	1988	4	0.17
H	F	D	1988	9	0.27
H	M	C	1988	4	1.57
H	F	C	1988	7	1.84
H	F	B	1988	2	0.2
H	M	B	1988	0	0
H	F	A	1988	0	0
H	M	A	1988	0	0
J	M	D	1987	174	0.23
J	F	D	1987	156	0.17
J	F	A	1987	7	0.03
J	M	A	1987	4	0.02
J	M	B	1987	62	0.24
J	F	B	1987	50	0.19
J	F	C	1987	99	0.83
J	M	C	1987	108	1.33
K	M	D	1987	15	0.08
K	F	D	1987	18	0.1
K	F	A	1987	0	0
K	M	A	1987	2	0.01
K	M	B	1987	11	0.17
K	F	B	1987	9	0.14
K	F	C	1987	9	0.46
K	M	C	1987	2	0.17
S	M	A	1987	2	0.2
S	F	A	1987	0	0
S	F	B	1987	1	0.26
S	M	B	1987	0	0
S	M	C	1987	0	0
S	F	C	1987	0	0
S	F	D	1987	1	0.09
S	M	D	1987	2	0.11
H	M	D	1987	11	0.41
H	F	D	1987	4	0.1
H	M	C	1987	7	2.72
H	F	C	1987	4	0.92
H	F	B	1987	0	0
H	M	B	1987	3	0.26
H	F	A	1987	0	0
H	M	A	1987	1	0.04
J	M	D	1986	149	0.2
J	F	D	1986	123	0.13
J	F	A	1986	5	0.02
J	M	A	1986	4	0.02
J	M	B	1986	56	0.21
J	F	B	1986	35	0.13
J	F	C	1986	83	0.69
J	M	C	1986	89	1.15
K	M	D	1986	9	0.06
K	F	D	1986	8	0.04
K	F	A	1986	0	0
K	M	A	1986	1	0.01
K	M	B	1986	5	0.08
K	F	B	1986	6	0.09
K	F	C	1986	2	0.13
K	M	C	1986	3	0.25
S	M	A	1986	0	0
S	F	A	1986	0	0
S	F	B	1986	0	0
S	M	B	1986	1	0.14
S	M	C	1986	1	1.06
S	F	C	1986	0	0
S	F	D	1986	0	0
S	M	D	1986	2	0.16
H	M	D	1986	10	0.38
H	F	D	1986	8	0.22
H	M	C	1986	5	1.74
H	F	C	1986	7	1.78
H	F	B	1986	1	0.07
H	M	B	1986	2	0.22
H	F	A	1986	0	0
H	M	A	1986	3	0.22
J	M	D	1985	163	0.22
J	F	D	1985	134	0.14
J	F	A	1985	1	0
J	M	A	1985	5	0.02
J	M	B	1985	66	0.25
J	F	B	1985	42	0.16
J	F	C	1985	91	0.8
J	M	C	1985	92	1.18
K	M	D	1985	7	0.05
K	F	D	1985	6	0.03
K	F	A	1985	0	0
K	M	A	1985	0	0
K	M	B	1985	5	0.09
K	F	B	1985	5	0.09
K	F	C	1985	1	0.06
K	M	C	1985	2	0.18
S	M	A	1985	0	0
S	F	A	1985	0	0
S	F	B	1985	2	0.46
S	M	B	1985	0	0
S	M	C	1985	3	3.23
S	F	C	1985	1	1.12
S	F	D	1985	3	0.28
S	M	D	1985	3	0.35
H	M	D	1985	3	0.11
H	F	D	1985	4	0.15
H	M	C	1985	2	0.68
H	F	C	1985	2	0.65
H	F	B	1985	2	0.25
H	M	B	1985	1	0.11
H	F	A	1985	0	0
H	M	A	1985	0	0
J	M	D	1984	169	0.23
J	F	D	1984	122	0.14
J	F	A	1984	3	0.01
J	M	A	1984	6	0.02
J	M	B	1984	58	0.22
J	F	B	1984	34	0.13
J	F	C	1984	85	0.83
J	M	C	1984	105	1.35
S	M	A	1984	0	0
S	F	A	1984	0	0
S	F	B	1984	2	0.57
S	M	B	1984	0	0
S	M	C	1984	0	0
S	F	C	1984	1	0.67
S	F	D	1984	3	0.26
S	M	D	1984	0	0
H	M	D	1984	7	0.25
H	F	D	1984	4	0.14
H	M	C	1984	3	1.12
H	F	C	1984	2	0.5
H	F	B	1984	2	0.26
H	M	B	1984	4	0.4
H	F	A	1984	0	0
H	M	A	1984	0	0
J	M	D	1983	130	0.2
J	F	D	1983	107	0.13
J	F	A	1983	7	0.03
J	M	A	1983	1	0
J	M	B	1983	54	0.22
J	F	B	1983	38	0.15
J	F	C	1983	62	0.61
J	M	C	1983	75	1.09
S	M	A	1983	0	0
S	F	A	1983	0	0
S	F	B	1983	0	0
S	M	B	1983	2	0.55
S	M	C	1983	2	2.33
S	F	C	1983	3	2.29
S	F	D	1983	3	0.25
S	M	D	1983	4	0.44
H	M	D	1983	4	0.17
H	F	D	1983	3	0.12
H	M	C	1983	3	1.21
H	F	C	1983	1	0.33
H	F	B	1983	2	0.25
H	M	B	1983	1	0.11
H	F	A	1983	0	0
H	M	A	1983	0	0
J	M	D	1982	124	0.19
J	F	D	1982	115	0.14
J	F	A	1982	3	0.01
J	M	A	1982	5	0.02
J	M	B	1982	49	0.2
J	F	B	1982	47	0.18
J	F	C	1982	65	0.69
J	M	C	1982	70	1.03
S	M	A	1982	0	0
S	F	A	1982	0	0
S	F	B	1982	0	0
S	M	B	1982	2	0.46
S	M	C	1982	1	3.25
S	F	C	1982	0	0
S	F	D	1982	0	0
S	M	D	1982	3	0.51
H	M	D	1982	8	0.35
H	F	D	1982	2	0.08
H	M	C	1982	6	2.56
H	F	C	1982	2	0.76
H	F	B	1982	0	0
H	M	B	1982	2	0.21
H	F	A	1982	0	0
H	M	A	1982	0	0
J	M	D	1981	140	0.21
J	F	D	1981	113	0.14
J	F	A	1981	3	0.01
J	M	A	1981	4	0.01
J	M	B	1981	60	0.26
J	F	B	1981	40	0.16
J	F	C	1981	70	0.74
J	M	C	1981	76	1.09
S	M	A	1981	0	0
S	F	A	1981	0	0
S	F	B	1981	0	0
S	M	B	1981	1	0.3
S	M	C	1981	0	0
S	F	C	1981	1	1.19
S	F	D	1981	1	0.13
S	M	D	1981	1	0.1
H	M	D	1981	3	0.13
H	F	D	1981	0	0
H	M	C	1981	2	0.82
H	F	C	1981	0	0
H	F	B	1981	0	0
H	M	B	1981	1	0.11
H	F	A	1981	0	0
H	M	A	1981	0	0
J	M	D	1980	132	0.2
J	F	D	1980	111	0.14
J	F	A	1980	2	0.01
J	M	A	1980	4	0.01
J	M	B	1980	62	0.27
J	F	B	1980	38	0.15
J	F	C	1980	71	0.75
J	M	C	1980	66	0.97
S	M	A	1980	0	0
S	F	A	1980	0	0
S	F	B	1980	1	0.34
S	M	B	1980	0	0
S	M	C	1980	0	0
S	F	C	1980	2	2.03
S	F	D	1980	3	0.33
S	M	D	1980	0	0
H	M	D	1980	7	0.42
H	F	D	1980	2	0.06
H	M	C	1980	4	2.67
H	F	C	1980	2	0.52
H	F	B	1980	0	0
H	M	B	1980	3	0.38
H	F	A	1980	0	0
H	M	A	1980	0	0
J	M	D	1979	131	0.21
J	F	D	1979	109	0.14
J	F	A	1979	3	0.01
J	M	A	1979	4	0.01
J	M	B	1979	54	0.24
J	F	B	1979	43	0.18
J	F	C	1979	63	0.69
J	M	C	1979	73	1.1
S	M	A	1979	0	0
S	F	A	1979	0	0
S	F	B	1979	0	0
S	M	B	1979	3	0.9
S	M	C	1979	0	0
S	F	C	1979	1	1.05
S	F	D	1979	1	0.12
S	M	D	1979	3	0.3
H	M	D	1979	3	0.13
H	F	D	1979	3	0.1
H	M	C	1979	1	0.45
H	F	C	1979	3	0.95
H	F	B	1979	0	0
H	M	B	1979	2	0.24
H	F	A	1979	0	0
H	M	A	1979	0	0
J	M	D	1978	108	0.18
J	F	D	1978	91	0.12
J	F	A	1978	6	0.02
J	M	A	1978	5	0.02
J	M	B	1978	39	0.18
J	F	B	1978	28	0.12
J	F	C	1978	57	0.66
J	M	C	1978	64	0.99
S	M	A	1978	0	0
S	F	A	1978	0	0
S	F	B	1978	2	0.66
S	M	B	1978	1	0.32
S	M	C	1978	1	1.21
S	F	C	1978	0	0
S	F	D	1978	2	0.22
S	M	D	1978	2	0.24
H	M	D	1978	5	0.24
H	F	D	1978	4	0.17
H	M	C	1978	3	1.48
H	F	C	1978	1	0.44
H	F	B	1978	3	0.38
H	M	B	1978	1	0.13
H	F	A	1978	0	0
H	M	A	1978	1	0.06
J	M	D	1977	111	0.2
J	F	D	1977	97	0.14
J	F	A	1977	7	0.02
J	M	A	1977	6	0.02
J	M	B	1977	36	0.18
J	F	B	1977	39	0.17
J	F	C	1977	51	0.62
J	M	C	1977	69	1.19
S	M	A	1977	0	0
S	F	A	1977	0	0
S	F	B	1977	2	0.65
S	M	B	1977	0	0
S	M	C	1977	1	1.57
S	F	C	1977	2	2.39
S	F	D	1977	4	0.48
S	M	D	1977	1	0.17
H	M	D	1977	2	0.16
H	F	D	1977	4	0.18
H	M	C	1977	2	1.45
H	F	C	1977	3	1.17
H	F	B	1977	1	0.16
H	M	B	1977	0	0
H	F	A	1977	0	0
H	M	A	1977	0	0
J	M	D	1976	118	0.22
J	F	D	1976	95	0.14
J	F	A	1976	9	0.03
J	M	A	1976	2	0.01
J	M	B	1976	53	0.28
J	F	B	1976	32	0.15
J	F	C	1976	54	0.73
J	M	C	1976	63	1.11
S	M	A	1976	0	0
S	F	A	1976	0	0
S	F	B	1976	2	0.81
S	M	B	1976	2	0.61
S	M	C	1976	1	1.68
S	F	C	1976	0	0
S	F	D	1976	2	0.27
S	M	D	1976	3	0.39
H	M	D	1976	5	0.23
H	F	D	1976	3	0.16
H	M	C	1976	1	0.51
H	F	C	1976	1	0.69
H	F	B	1976	1	0.16
H	M	B	1976	4	0.53
H	F	A	1976	1	0.07
H	M	A	1976	0	0
J	M	D	1975	105	0.19
J	F	D	1975	88	0.13
J	F	A	1975	5	0.01
J	M	A	1975	6	0.02
J	M	B	1975	37	0.19
J	F	B	1975	30	0.14
J	F	C	1975	53	0.69
J	M	C	1975	62	1.06
S	M	A	1975	1	0.14
S	F	A	1975	0	0
S	F	B	1975	2	0.68
S	M	B	1975	2	0.63
S	M	C	1975	2	3.32
S	F	C	1975	1	1.28
S	F	D	1975	3	0.37
S	M	D	1975	5	0.65
H	M	D	1975	4	0.2
H	F	D	1975	2	0.1
H	M	C	1975	1	0.54
H	F	C	1975	1	0.47
H	F	B	1975	1	0.16
H	M	B	1975	3	0.42
H	F	A	1975	0	0
H	M	A	1975	0	0
J	M	C	1974	53	1.02
J	F	C	1974	42	0.58
J	F	B	1974	41	0.2
J	M	B	1974	38	0.21
J	M	A	1974	4	0.01
J	F	A	1974	4	0.01
J	F	D	1974	87	0.14
J	M	D	1974	95	0.19
S	F	D	1974	1	0.14
S	M	D	1974	1	0.09
S	M	C	1974	0	0
S	F	C	1974	0	0
S	F	B	1974	1	0.42
S	M	B	1974	0	0
S	M	A	1974	1	0.16
S	F	A	1974	0	0
H	M	D	1974	5	0.34
H	F	D	1974	3	0.17
H	M	C	1974	2	1.79
H	F	C	1974	2	0.97
H	F	B	1974	1	0.18
H	M	B	1974	2	0.28
H	F	A	1974	0	0
H	M	A	1974	1	0.09
J	M	C	1973	48	0.86
J	F	C	1973	40	0.54
J	F	B	1973	36	0.18
J	M	B	1973	53	0.3
J	M	A	1973	4	0.01
J	F	A	1973	1	0
J	F	D	1973	77	0.12
J	M	D	1973	105	0.2
S	F	D	1973	3	0.4
S	M	D	1973	1	0.14
S	M	C	1973	1	1.24
S	F	C	1973	2	2.86
S	F	B	1973	1	0.25
S	M	B	1973	0	0
S	M	A	1973	0	0
S	F	A	1973	0	0
H	M	D	1973	2	0.13
H	F	D	1973	2	0.11
H	M	B	1973	0	0
H	F	B	1973	1	0.16
H	F	C	1973	1	0.54
H	M	C	1973	1	0.8
H	M	A	1973	1	0.07
H	F	A	1973	0	0
J	M	C	1972	48	0.9
J	F	C	1972	29	0.45
J	F	B	1972	32	0.16
J	M	B	1972	39	0.21
J	M	A	1972	8	0.03
J	F	A	1972	8	0.02
J	F	D	1972	69	0.12
J	M	D	1972	95	0.18
S	F	D	1972	2	0.3
S	M	D	1972	2	0.21
S	M	C	1972	0	0
S	F	C	1972	0	0
S	F	B	1972	2	0.9
S	M	B	1972	2	0.64
S	M	A	1972	0	0
S	F	A	1972	0	0
H	M	D	1972	2	0.17
H	F	D	1972	2	0.09
H	M	B	1972	1	0.14
H	F	B	1972	0	0
H	F	C	1972	2	0.84
H	M	C	1972	1	1.13
H	M	A	1972	0	0
H	F	A	1972	0	0
J	M	C	1971	31	0.62
J	F	C	1971	38	0.61
J	F	B	1971	24	0.12
J	M	B	1971	28	0.16
J	M	A	1971	3	0.01
J	F	A	1971	4	0.01
J	F	D	1971	66	0.11
J	M	D	1971	62	0.13
S	F	D	1971	2	0.42
S	M	D	1971	2	0.34
S	M	C	1971	1	1.98
S	F	C	1971	2	3.86
S	F	B	1971	0	0
S	M	B	1971	1	0.36
S	M	A	1971	0	0
S	F	A	1971	0	0
H	M	D	1971	3	0.16
H	F	D	1971	1	0.06
H	M	B	1971	3	0.48
H	F	B	1971	1	0.19
H	F	C	1971	0	0
H	M	C	1971	0	0
H	M	A	1971	0	0
H	F	A	1971	0	0
J	M	C	1970	39	0.79
J	F	C	1970	30	0.47
J	F	B	1970	20	0.1
J	M	B	1970	34	0.19
J	M	A	1970	6	0.02
J	F	A	1970	3	0.01
J	F	D	1970	53	0.09
J	M	D	1970	79	0.16
S	F	D	1970	0	0
S	M	D	1970	2	0.25
S	M	C	1970	0	0
S	F	C	1970	0	0
S	F	B	1970	0	0
S	M	B	1970	2	0.76
S	M	A	1970	0	0
S	F	A	1970	0	0
H	M	D	1970	3	0.16
H	F	D	1970	1	0.1
H	M	B	1970	3	0.49
H	F	B	1970	0	0
H	F	C	1970	1	0.92
H	M	C	1970	0	0
H	M	A	1970	0	0
H	F	A	1970	0	0
J	M	C	1969	37	0.78
J	F	C	1969	24	0.41
J	F	B	1969	24	0.13
J	M	B	1969	34	0.21
J	M	A	1969	6	0.02
J	F	A	1969	2	0.01
J	F	D	1969	50	0.09
J	M	D	1969	77	0.17
S	F	D	1969	1	0.18
S	M	D	1969	3	0.4
S	M	C	1969	1	1.48
S	F	C	1969	1	1.59
S	F	B	1969	0	0
S	M	B	1969	2	0.73
S	M	A	1969	0	0
S	F	A	1969	0	0
H	M	D	1969	1	0.1
H	F	D	1969	1	0.05
H	M	B	1969	0	0
H	F	B	1969	1	0.16
H	F	C	1969	0	0
H	M	C	1969	1	0.91
H	M	A	1969	0	0
H	F	A	1969	0	0
J	M	C	1968	28	0.7
J	F	C	1968	28	0.46
J	F	B	1968	18	0.1
J	M	B	1968	29	0.17
J	M	A	1968	4	0.01
J	F	A	1968	2	0.01
J	F	D	1968	48	0.09
J	M	D	1968	61	0.14
S	F	D	1968	1	0.1
S	M	D	1968	5	0.95
S	M	C	1968	2	6.07
S	F	C	1968	0	0
S	F	B	1968	1	0.3
S	M	B	1968	1	0.37
S	M	A	1968	2	0.29
S	F	A	1968	0	0
H	M	D	1968	5	0.28
H	F	D	1968	0	0
H	M	B	1968	5	0.85
H	F	B	1968	0	0
H	F	C	1968	0	0
H	M	C	1968	0	0
H	M	A	1968	0	0
H	F	A	1968	0	0
J	M	C	1967	26	0.58
J	F	C	1967	27	0.49
J	F	B	1967	17	0.1
J	M	B	1967	21	0.13
J	M	A	1967	5	0.02
J	F	A	1967	3	0.01
J	F	D	1967	47	0.09
J	M	D	1967	52	0.12
S	F	D	1967	0	0
S	M	D	1967	0	0
S	M	C	1967	0	0
S	F	C	1967	0	0
S	F	B	1967	0	0
S	M	B	1967	0	0
S	M	A	1967	0	0
S	F	A	1967	0	0
H	M	D	1967	3	0.31
H	F	D	1967	2	0.11
H	M	B	1967	1	0.17
H	F	B	1967	2	0.35
H	F	C	1967	0	0
H	M	C	1967	1	1.65
H	M	A	1967	1	0.12
H	F	A	1967	0	0
J	M	C	1966	29	0.64
J	F	C	1966	18	0.33
J	F	B	1966	15	0.08
J	M	B	1966	21	0.14
J	M	A	1966	5	0.02
J	F	A	1966	1	0
J	F	D	1966	34	0.07
J	M	D	1966	55	0.13
S	F	D	1966	0	0
S	M	D	1966	0	0
S	M	C	1966	0	0
S	F	C	1966	0	0
S	F	B	1966	0	0
S	M	B	1966	0	0
S	M	A	1966	0	0
S	F	A	1966	0	0
H	M	D	1966	5	0.48
H	F	D	1966	6	0.36
H	M	B	1966	3	0.53
H	F	B	1966	4	0.64
H	F	C	1966	2	1.36
H	M	C	1966	2	2.81
H	M	A	1966	0	0
H	F	A	1966	0	0
J	M	C	1965	30	0.67
J	F	C	1965	13	0.26
J	F	B	1965	17	0.1
J	M	B	1965	27	0.18
J	M	A	1965	1	0
J	F	A	1965	0	0
J	F	D	1965	30	0.06
J	M	D	1965	58	0.13
J	M	C	1964	22	0.55
J	F	C	1964	10	0.19
J	F	B	1964	17	0.1
J	M	B	1964	13	0.09
J	M	A	1964	3	0.01
J	F	A	1964	2	0.01
J	F	D	1964	29	0.06
J	M	D	1964	38	0.09
J	M	C	1963	20	0.48
J	F	C	1963	11	0.22
J	F	B	1963	14	0.09
J	M	B	1963	19	0.13
J	M	A	1963	3	0.01
J	F	A	1963	0	0
J	F	D	1963	25	0.05
J	M	D	1963	42	0.1
J	M	C	1962	19	0.52
J	F	C	1962	14	0.29
J	F	B	1962	13	0.09
J	M	B	1962	13	0.09
J	M	A	1962	5	0.02
J	F	A	1962	3	0.01
J	F	D	1962	30	0.07
J	M	D	1962	37	0.1
J	M	C	1961	12	0.3
J	F	C	1961	7	0.15
J	F	B	1961	10	0.06
J	M	B	1961	17	0.12
J	M	A	1961	0	0
J	F	A	1961	1	0
J	F	D	1961	18	0.04
J	M	D	1961	29	0.07
J	M	C	1960	12	0.31
J	F	C	1960	12	0.22
J	F	B	1960	15	0.1
J	M	B	1960	13	0.1
J	M	A	1960	2	0.01
J	F	A	1960	2	0.01
J	F	D	1960	29	0.06
J	M	D	1960	27	0.07
J	M	C	1959	14	0.38
J	F	C	1959	7	0.16
J	F	B	1959	18	0.12
J	M	B	1959	17	0.13
J	M	A	1959	4	0.01
J	F	A	1959	1	0
J	F	D	1959	26	0.06
J	M	D	1959	35	0.09
J	M	C	1958	11	0.36
J	F	C	1958	18	0.39
J	F	B	1958	6	0.04
J	M	B	1958	16	0.11
J	M	A	1958	4	0.01
J	F	A	1958	0	0
J	F	D	1958	24	0.06
J	M	D	1958	31	0.09
J	M	C	1957	10	0.28
J	F	C	1957	3	0.06
J	F	B	1957	4	0.03
J	M	B	1957	12	0.09
J	M	A	1957	1	0
J	F	A	1957	0	0
J	F	D	1957	7	0.02
J	M	D	1957	23	0.06
J	M	C	1956	4	0.12
J	F	C	1956	7	0.19
J	F	B	1956	5	0.03
J	M	B	1956	13	0.1
J	M	A	1956	1	0
J	F	A	1956	2	0.01
J	F	D	1956	14	0.04
J	M	D	1956	18	0.05
J	M	C	1955	5	0.15
J	F	C	1955	6	0.17
J	F	B	1955	9	0.07
J	M	B	1955	13	0.1
J	M	A	1955	1	0
J	F	A	1955	1	0
J	F	D	1955	16	0.04
J	M	D	1955	19	0.05
